# Supplementary material for: Rapid and Specific Detection of Listeria monocytogenes With an Isothermal Amplification and Lateral Flow Strip Combined Method That Eliminates False-Positive Signals From Primer–Dimers
Source: Front Microbiol. 2020 Feb 6;10:2959. doi: 10.3389/fmicb.2019.02959 (PMC7025549; doi:10.3389/fmicb.2019.02959)
Supplement: Supplementary file 2 [file Table_1.XLSX]

## Sheet: Y11MVCMC014-Alignment-HitTable
File S1 Primer Pair No. 8 specificity analyses using BLASTn. Top 100 paired sequence name, GenBank number, and paired locations were listed. The identify percent, e-value, and bit score were calculated. The mismatches and gap-opens were also analyzed.
Description	GenBank No.	percent identity	alignment length	mismatches	gap opens	q. start	q. end	s. start	s. end	evalue	bit score
Listeria monocytogenes strain AUSMDU00007774 chromosome, complete genome	CP045969.1	100	30	0	0	1	30	987939	987968	0.001	55.4
Listeria monocytogenes strain AUSMDU00000224 chromosome, complete genome	CP045969.1	100	30	0	0	189	218	988360	988331	0.001	55.4
Listeria monocytogenes strain AUSMDU00000235 chromosome, complete genome	CP045972.1	100	30	0	0	1	30	985415	985444	0.001	55.4
Listeria monocytogenes strain CFSAN008100 chromosome, complete genome	CP045972.1	100	30	0	0	189	218	985836	985807	0.001	55.4
Listeria monocytogenes CFSAN002349 chromosome, complete genome	CP045970.1	100	30	0	0	189	218	1046487	1046458	0.001	55.4
Listeria monocytogenes strain CFSAN023464 chromosome, complete genome	CP045970.1	93.333	30	2	0	1	30	1046066	1046095	0.5	46.4
Listeria monocytogenes strain CFSAN023469 chromosome, complete genome	CP045749.1	100	30	0	0	189	218	2124535	2124564	0.001	55.4
Listeria monocytogenes strain CFSAN023468 chromosome, complete genome	CP045749.1	93.333	30	2	0	1	30	2124956	2124927	0.5	46.4
Listeria monocytogenes strain CFSAN023465 chromosome, complete genome	CP045751.1	100	30	0	0	189	218	736892	736921	0.001	55.4
Listeria monocytogenes strain FDA00009448 chromosome, complete genome	CP045751.1	93.333	30	2	0	1	30	737313	737284	0.5	46.4
Listeria monocytogenes strain FDA00006667 chromosome, complete genome	CP045748.1	100	30	0	0	189	218	730914	730943	0.001	55.4
Listeria monocytogenes serotype 4b str. LIS0087 chromosome, complete genome	CP045748.1	93.333	30	2	0	1	30	731335	731306	0.5	46.4
Listeria monocytogenes strain 52854 chromosome, complete genome	CP045745.1	100	30	0	0	189	218	492673	492644	0.001	55.4
Listeria monocytogenes strain 52859 chromosome, complete genome	CP045745.1	93.333	30	2	0	1	30	492252	492281	0.5	46.4
Listeria monocytogenes strain 52869 chromosome, complete genome	CP045746.1	100	30	0	0	189	218	731176	731205	0.001	55.4
Listeria monocytogenes strain 1 chromosome	CP045746.1	93.333	30	2	0	1	30	731597	731568	0.5	46.4
Listeria monocytogenes strain 4 chromosome	CP045747.1	100	30	0	0	189	218	492670	492641	0.001	55.4
Listeria monocytogenes strain 6 chromosome	CP045747.1	93.333	30	2	0	1	30	492249	492278	0.5	46.4
Listeria monocytogenes strain 7 chromosome	CP044432.1	100	30	0	0	189	218	1676607	1676636	0.001	55.4
Listeria monocytogenes strain 8 chromosome	CP044432.1	93.333	30	2	0	1	30	1677028	1676999	0.5	46.4
Listeria monocytogenes strain 9 chromosome	CP044430.1	100	30	0	0	189	218	991761	991732	0.001	55.4
Listeria monocytogenes strain 10 chromosome	CP044430.1	93.333	30	2	0	1	30	991340	991369	0.5	46.4
Listeria monocytogenes strain 11 chromosome	CP044429.1	100	30	0	0	189	218	968964	968935	0.001	55.4
Listeria monocytogenes strain 12 chromosome	CP044429.1	93.333	30	2	0	1	30	968543	968572	0.5	46.4
Listeria monocytogenes strain 13 chromosome	CP032672.1	100	30	0	0	189	218	989160	989131	0.001	55.4
Listeria monocytogenes strain 14 chromosome	CP032672.1	93.333	30	2	0	1	30	988739	988768	0.5	46.4
Listeria monocytogenes strain 15 chromosome	CP032671.1	100	30	0	0	189	218	1046253	1046224	0.001	55.4
Listeria monocytogenes strain 16 chromosome	CP032671.1	93.333	30	2	0	1	30	1045832	1045861	0.5	46.4
Listeria monocytogenes strain 17 chromosome	CP032669.1	100	30	0	0	1	30	1040357	1040386	0.001	55.4
Listeria monocytogenes strain 18 chromosome	CP032669.1	100	30	0	0	189	218	1040778	1040749	0.001	55.4
Listeria monocytogenes strain 20 chromosome	CP030813.1	100	30	0	0	1	30	801306	801335	0.001	55.4
Listeria monocytogenes strain FDA00008248 chromosome, complete genome	CP030813.1	100	30	0	0	189	218	801727	801698	0.001	55.4
Listeria monocytogenes strain LMP18-H8393 chromosome, complete genome	CP030837.1	100	30	0	0	1	30	841561	841590	0.001	55.4
Listeria monocytogenes strain LMP18-H2446 chromosome, complete genome	CP030837.1	100	30	0	0	189	218	841983	841954	0.001	55.4
Listeria monocytogenes strain FDAARGOS_778 chromosome, complete genome	CP030836.1	100	30	0	0	1	30	833818	833847	0.001	55.4
Listeria monocytogenes strain FDAARGOS_607 chromosome, complete genome	CP030836.1	100	30	0	0	189	218	834239	834210	0.001	55.4
Listeria monocytogenes strain Li 2108 chromosome	CP030835.1	100	30	0	0	1	30	833648	833677	0.001	55.4
Listeria monocytogenes strain NCCP 15743 chromosome, complete genome	CP030835.1	100	30	0	0	189	218	834069	834040	0.001	55.4
Listeria monocytogenes strain NCCP 14714 chromosome, complete genome	CP030870.1	100	30	0	0	189	218	2167750	2167779	0.001	55.4
Listeria monocytogenes strain N12-0935 chromosome, complete genome	CP030870.1	100	30	0	0	1	30	2168171	2168142	0.001	55.4
Listeria monocytogenes strain FDAARGOS_555 chromosome, complete genome	CP030812.1	100	30	0	0	1	30	833490	833519	0.001	55.4
18,711,729 reads assembled to JF5203_chromosome	CP030812.1	100	30	0	0	189	218	833911	833882	0.001	55.4
Listeria monocytogenes strain CIIMS-NV-3 chromosome, complete genome	CP030811.1	100	30	0	0	1	30	801600	801629	0.001	55.4
Listeria monocytogenes strain N16-0044 chromosome, complete genome	CP030811.1	100	30	0	0	189	218	802021	801992	0.001	55.4
Listeria monocytogenes strain FORC_057 chromosome, complete genome	CP030810.1	100	30	0	0	189	218	749588	749559	0.001	55.4
Listeria monocytogenes strain NCTC7974 genome assembly, plasmid: 2	CP030810.1	93.333	30	2	0	1	30	749167	749196	0.5	46.4
Listeria monocytogenes strain NCTC7973 genome assembly, chromosome: 1	CP030834.1	100	30	0	0	189	218	953749	953720	0.001	55.4
Listeria monocytogenes strain M13455 chromosome, complete genome	CP030834.1	93.333	30	2	0	1	30	953328	953357	0.5	46.4
Listeria monocytogenes strain FDAARGOS_57 plasmid unnamed, complete sequence	CP030809.1	100	30	0	0	189	218	918471	918442	0.001	55.4
Listeria monocytogenes strain 2018TE5305-1-4 chromosome, complete genome	CP030809.1	93.333	30	2	0	1	30	918050	918079	0.5	46.4
Listeria monocytogenes strain CFSAN008100 chromosome, complete genome	CP030808.1	100	30	0	0	189	218	740149	740120	0.001	55.4
Listeria monocytogenes strain 2015TE17781-5 chromosome	CP030808.1	93.333	30	2	0	1	30	739728	739757	0.5	46.4
Listeria monocytogenes strain 2015TE17781-3 chromosome	CP030807.1	100	30	0	0	189	218	904609	904580	0.001	55.4
Listeria monocytogenes strain 2015TE17781-6 chromosome	CP030807.1	93.333	30	2	0	1	30	904188	904217	0.5	46.4
Listeria monocytogenes strain 2015TE17781-7 chromosome	CP030806.1	100	30	0	0	189	218	839829	839800	0.001	55.4
Listeria monocytogenes strain 2015TE17781-9 chromosome	CP030806.1	93.333	30	2	0	1	30	839408	839437	0.5	46.4
Listeria monocytogenes strain 2015TE17781-8 chromosome	CP030805.1	100	30	0	0	189	218	924043	924014	0.001	55.4
Listeria monocytogenes strain 2015TE24980 chromosome	CP030805.1	93.333	30	2	0	1	30	923622	923651	0.5	46.4
Listeria monocytogenes strain 2015TE24968 chromosome	CP030804.1	100	30	0	0	189	218	895177	895148	0.001	55.4
Listeria monocytogenes strain 2015TE22590 chromosome	CP030804.1	93.333	30	2	0	1	30	894756	894785	0.5	46.4
Listeria monocytogenes strain 2015TE34286 chromosome	CP030803.1	100	30	0	0	189	218	751245	751216	0.001	55.4
Listeria monocytogenes strain 2016TE1560 chromosome	CP030803.1	93.333	30	2	0	1	30	750824	750853	0.5	46.4
Listeria monocytogenes strain 2016TE2143 chromosome	CP043177.1	100	30	0	0	189	218	995109	995080	0.001	55.4
Listeria monocytogenes strain 2016TE340 chromosome	CP043177.1	93.333	30	2	0	1	30	994688	994717	0.5	46.4
Listeria monocytogenes strain 2016TE337 chromosome	CP041213.1	100	30	0	0	189	218	988120	988091	0.001	55.4
Listeria monocytogenes strain 2016TE3773-1-1 chromosome	CP041213.1	93.333	30	2	0	1	30	987699	987728	0.5	46.4
Listeria monocytogenes strain 2016TE4965-1-1 chromosome	CP041211.1	100	30	0	0	189	218	968970	968941	0.001	55.4
Listeria monocytogenes strain 2016TE3770-1-1 chromosome	CP041211.1	93.333	30	2	0	1	30	968549	968578	0.5	46.4
Listeria monocytogenes strain 2016TE4526-1-1 chromosome	CP040988.1	100	30	0	0	189	218	1285887	1285916	0.001	55.4
Listeria monocytogenes strain 2016TE3765-1-1 chromosome	CP040988.1	93.333	30	2	0	1	30	1286308	1286279	0.5	46.4
Listeria monocytogenes strain 2016TE3767-1-1 chromosome	CP041014.1	100	30	0	0	189	218	370303	370332	0.001	55.4
Listeria monocytogenes strain 2016TE840-1-1 chromosome	CP041014.1	93.333	30	2	0	1	30	370724	370695	0.5	46.4
Listeria monocytogenes strain 2016TE2013 chromosome	CP039751.1	100	30	0	0	189	218	1877550	1877579	0.001	55.4
Listeria monocytogenes strain PIR00540 chromosome, complete genome	CP039751.1	93.333	30	2	0	1	30	1877971	1877942	0.5	46.4
Listeria monocytogenes strain ATCC 13932 chromosome, complete genome	CP029175.1	100	30	0	0	1	30	988510	988539	0.001	55.4
Listeria monocytogenes strain PIR00546 chromosome, complete genome	CP029175.1	100	30	0	0	189	218	988931	988902	0.001	55.4
Listeria monocytogenes strain PIR00543 chromosome, complete genome	CP031141.1	100	30	0	0	189	218	999975	999946	0.001	55.4
Listeria monocytogenes strain ATCC 51775 chromosome, complete genome	CP031141.1	93.333	30	2	0	1	30	999554	999583	0.5	46.4
Listeria monocytogenes strain PIR00545 chromosome, complete genome	CP038642.1	100	30	0	0	189	218	996533	996562	0.001	55.4
Listeria monocytogenes strain PIR00544 chromosome, complete genome	CP038642.1	100	30	0	0	1	30	996954	996925	0.001	55.4
Listeria monocytogenes strain ATCC 51779 chromosome, complete genome	CP033737.1	100	30	0	0	189	218	1937252	1937281	0.001	55.4
Listeria monocytogenes strain CFSAN054108 chromosome, complete genome	CP033737.1	93.333	30	2	0	1	30	1937673	1937644	0.5	46.4
Listeria monocytogenes strain CFSAN054109 chromosome, complete genome	CP033612.1	100	30	0	0	189	218	981682	981653	0.001	55.4
Listeria monocytogenes strain NH1 chromosome, complete genome	CP033612.1	93.333	30	2	0	1	30	981261	981290	0.5	46.4
Listeria monocytogenes strain Lm16 chromosome	CP031674.1	100	30	0	0	189	218	734236	734207	0.001	55.4
Listeria monocytogenes isolate LMNC088 complete genome genome assembly, chromosome: 1	CP031674.1	93.333	30	2	0	1	30	733815	733844	0.5	46.4
Listeria monocytogenes isolate JF5861 complete genome genome assembly, chromosome: 1	CP035187.1	100	30	0	0	189	218	990568	990539	0.001	55.4
Listeria monocytogenes isolate JF5203_1 genome assembly, chromosome: 1	CP035187.1	93.333	30	2	0	1	30	990147	990176	0.5	46.4
Listeria monocytogenes strain FDAARGOS_58 chromosome, complete genome	CP021174.1	100	30	0	0	1	30	987920	987949	0.001	55.4
Listeria monocytogenes strain MF4545 chromosome, complete genome	CP021174.1	100	30	0	0	189	218	988341	988312	0.001	55.4
Listeria monocytogenes strain MF4562 chromosome, complete genome	LR134399.1	100	30	0	0	189	218	40863	40892	0.001	55.4
Listeria monocytogenes strain MF6172 chromosome, complete genome	LR134399.1	93.333	30	2	0	1	30	41284	41255	0.5	46.4
Listeria monocytogenes strain MF4697 chromosome, complete genome	LR134397.1	100	30	0	0	189	218	968908	968879	0.001	55.4
Listeria monocytogenes strain MF4624 chromosome, complete genome	LR134397.1	93.333	30	2	0	1	30	968487	968516	0.5	46.4
Listeria monocytogenes strain MF4626 chromosome, complete genome	CP031476.1	100	30	0	0	189	218	2783605	2783634	0.001	55.4
Listeria monocytogenes strain CIIMS-PH-1 chromosome, complete genome	CP031476.1	93.333	30	2	0	1	30	2784026	2783997	0.5	46.4
Listeria monocytogenes strain F4244 genome	CP030101.1	100	30	0	0	189	218	2543057	2543028	0.001	55.4
Listeria monocytogenes J1-220, complete genome	CP030101.1	93.333	30	2	0	1	30	2542636	2542665	0.5	46.4
Listeria monocytogenes strain AT3E chromosome, complete genome	CP029372.1	100	30	0	0	189	218	1000274	1000245	0.001	55.4
Listeria monocytogenes strain AL4E chromosome, complete genome	CP029372.1	93.333	30	2	0	1	30	999853	999882	0.5	46.4
